# Supplementary material for: In Vitro and In Vivo Evaluation of Epidermal Growth Factor (EGF) Loaded Alginate-Hyaluronic Acid (AlgHA) Microbeads System for Wound Healing
Source: J Funct Biomater. 2023 Jul 28;14(8):403. doi: 10.3390/jfb14080403 (PMC10455903; doi:10.3390/jfb14080403)
Supplement: Supplementary file 1 [file jfb-14-00403-s001.zip]

Archive with 1 entries (1 files):
- jfb-2490127-supplementary.pdf
